# Supplementary material for: Genotoxicity Evaluation of Propyl-Propane-Thiosulfinate (PTS) from Allium genus Essential Oils by a Combination of Micronucleus and Comet Assays in Rats
Source: Foods. 2021 May 1;10(5):989. doi: 10.3390/foods10050989 (PMC8147216; doi:10.3390/foods10050989)
Supplement: Supplementary file 1 [file foods-10-00989-s001.zip]

Archive with 1 entries (1 files):
- foods-1179045-supplementary.pdf
